# Supplementary material for: Asymmetrically Substituted Phospholes as Ligands for Coinage Metal Complexes
Source: Molecules. 2022 May 24;27(11):3368. doi: 10.3390/molecules27113368 (PMC9182544; doi:10.3390/molecules27113368)
Supplement: Supplementary file 1 [file molecules-27-03368-s001.zip]

Archive with 1 entries (1 files):
- molecules-1724150-supplementary.pdf
